# Supplementary material for: Predictable Changes in Eelgrass Microbiomes with Increasing Wasting Disease Prevalence across 23° Latitude in the Northeastern Pacific
Source: mSystems. 2022 Jul 20;7(4):e00224-22. doi: 10.1128/msystems.00224-22 (PMC9426469; doi:10.1128/msystems.00224-22)
Supplement: TABLE S1 [file msystems.00224-22-s0001.xlsx]

## Sheet: A
	Df	sum of squares	R2	F	Pr(>F)
SST	1	2.52079	0.0303434	10.4822	0.001
Lesion prevalence	1	1.97907	0.0238226	8.22955	0.001
Shoot density	1	1.71891	0.020691	7.14775	0.001
Longest leaf length	1	1.43394	0.0172607	5.96273	0.001
Lesion severity	1	1.1385	0.0137044	4.73423	0.001
Sheath length	1	0.801167	0.00964385	3.33149	0.001
Tidal height	1	0.925114	0.0111358	3.84689	0.001
Lesion status	1	0.611815	0.00736457	2.5441	0.001
Thirty-day maximum SST	1	3.07812	0.0370521	12.7997	0.001
Thirty-day minimum SST	1	1.00382	0.0120833	4.1742	0.001
Leaf area	1	1.06093	0.0127706	4.41164	0.001
Region	5	8.8957	0.10708	7.39818	0.001
Region:Meadow	17	14.3801	0.173097	3.51744	0.001
Residual	181	43.5275	0.523951	NA	NA
Total	214	83.0754	1	NA	NA

## Sheet: B
	Df	sum of squares	R2	F	Pr(>F)
Leaf area	1	2.07623	0.0249921	8.63356	0.001
Thirty-day minimum SST	1	2.7811	0.0334767	11.5646	0.001
Lesion severity	1	0.88416	0.0106429	3.6766	0.001
Longest leaf length	1	1.16427	0.0140146	4.84136	0.001
Tidal height	1	0.72613	0.00874061	3.01946	0.001
SST	1	1.905	0.0229309	7.92153	0.001
Lesion status	1	0.601387	0.00723904	2.50074	0.001
Sheath length	1	0.697824	0.00839988	2.90175	0.001
Shoot density	1	1.44203	0.0173581	5.99638	0.001
Lesion prevalence	1	1.96552	0.0236595	8.17322	0.001
Thirty-day maximum SST	1	2.02854	0.024418	8.43524	0.001
Region	5	8.8957	0.10708	7.39818	0.001
Region:Meadow	17	14.3801	0.173097	3.51744	0.001
Residual	181	43.5275	0.523951	NA	NA
Total	214	83.0754	1	NA	NA

## Sheet: C
	Df	sum of squares	R2	F	Pr(>F)
Lesion severity	1	1.16342	0.0140044	4.83784	0.001
Leaf area	1	1.83064	0.0220359	7.61234	0.001
Thirty-day maximum SST	1	2.91916	0.0351387	12.1387	0.001
SST	1	2.71899	0.0327291	11.3063	0.001
Lesion prevalence	1	2.28548	0.0275108	9.50367	0.001
Shoot density	1	1.35614	0.0163242	5.63923	0.001
Lesion status	1	0.625517	0.0075295	2.60108	0.001
Longest leaf length	1	0.931646	0.0112145	3.87406	0.001
Thirty-day minimum SST	1	1.068	0.0128558	4.44107	0.001
Sheath length	1	0.542717	0.00653282	2.25678	0.001
Tidal height	1	0.830466	0.00999653	3.45332	0.001
Region	5	8.8957	0.10708	7.39818	0.001
Region:Meadow	17	14.3801	0.173097	3.51744	0.001
Residual	181	43.5275	0.523951	NA	NA
Total	214	83.0754	1	NA	NA
