# Supplementary material for: Predictable Changes in Eelgrass Microbiomes with Increasing Wasting Disease Prevalence across 23° Latitude in the Northeastern Pacific
Source: mSystems. 2022 Jul 20;7(4):e00224-22. doi: 10.1128/msystems.00224-22 (PMC9426469; doi:10.1128/msystems.00224-22)
Supplement: TABLE S2 [file msystems.00224-22-s0002.xlsx]

## Sheet: Sheet1
factor1	factor2	correlation	p
longest leaf length	sheath length	0.897	<0.001
leaf area	sheath length	0.839	<0.001
leaf area	longest leaf length	0.901	<0.001
SST	thirty day max SST	0.895	<0.001
SST	thirty day min SST	0.802	<0.001
thirty day max SST	thirty day min SST	0.899	<0.001
