# Supplementary material for: Predictable Changes in Eelgrass Microbiomes with Increasing Wasting Disease Prevalence across 23° Latitude in the Northeastern Pacific
Source: mSystems. 2022 Jul 20;7(4):e00224-22. doi: 10.1128/msystems.00224-22 (PMC9426469; doi:10.1128/msystems.00224-22)
Supplement: TABLE S3 [file msystems.00224-22-s0003.xlsx]

## Sheet: A
	Df	SumOfSqs	R2	F	Pr(>F)
Lesion prevalence	1	0.522917	0.0547924	2.29369	0.001
Lesion severity	1	0.27836	0.0291672	1.22098	0.136
Lesion status	1	0.367536	0.0385113	1.61214	0.009
Tidal height	1	0.388801	0.0407395	1.70542	0.006
Leaf area	1	0.409745	0.0429341	1.79728	0.004
Shoot density	1	0.519727	0.0544582	2.2797	0.001
Sheath length	1	0.218191	0.0228626	0.957061	0.545
Longest leaf length	1	0.223325	0.0234006	0.979583	0.464
Meadow	4	1.59943	0.167592	1.75391	0.001
Residual	22	5.01556	0.525542	NA	NA
Total	34	9.54359	1	NA	NA
model formula: adonis2(Bray Curtis ~ Lesion prevalence + Lesion severity + Lesion status + Tidal height + Leaf area + Shoot density + Sheath length + Longest leaf length + Meadow, by = "terms", data = df)

## Sheet: B
	Df	SumOfSqs	R2	F	Pr(>F)
Lesion prevalence	1	0.601642	0.0323568	2.44709	0.001
Lesion severity	1	0.527059	0.0283457	2.14374	0.001
Lesion status	1	0.458384	0.0246523	1.86441	0.001
Tidal height	1	0.68442	0.0368087	2.78378	0.001
Leaf area	1	0.806423	0.0433701	3.28001	0.001
Shoot density	1	0.407186	0.0218988	1.65617	0.008
Sheath length	1	0.662856	0.0356489	2.69607	0.001
Longest leaf length	1	0.3574	0.0192213	1.45367	0.029
Meadow	4	3.27077	0.175905	3.32585	0.001
Residual	44	10.8178	0.581793	NA	NA
Total	56	18.594	1	NA	NA
model formula: adonis2(Bray Curtis ~ Lesion prevalence + Lesion severity + Lesion status + Tidal height + Leaf area + Shoot density + Sheath length + Longest leaf length + Meadow, by = "terms", data = df)

## Sheet: C
	Df	SumOfSqs	R2	F	Pr(>F)
Lesion prevalence	1	0.782615	0.0650822	3.43562	0.001
Lesion severity	1	0.791572	0.065827	3.47494	0.001
Lesion status	1	0.250341	0.0208183	1.09898	0.273
Tidal height	1	0.418483	0.034801	1.83711	0.007
Leaf area	1	0.952622	0.0792199	4.18193	0.001
Shoot density	1	0.37957	0.031565	1.66628	0.017
Sheath length	1	0.264681	0.0220108	1.16193	0.202
Longest leaf length	1	0.344781	0.0286719	1.51356	0.032
Meadow	4	2.1455	0.17842	2.35464	0.001
Residual	25	5.69487	0.473584	NA	NA
Total	37	12.025	1	NA	NA
model formula: adonis2(Bray Curtis ~ Lesion prevalence + Lesion severity + Lesion status + Tidal height + Leaf area + Shoot density + Sheath length + Longest leaf length + Meadow, by = "terms", data = df)

## Sheet: D
	Df	SumOfSqs	R2	F	Pr(>F)
Lesion prevalence	1	0.337187	0.0422777	1.32399	0.095
Lesion severity	1	0.446214	0.0559479	1.7521	0.006
Lesion status	1	0.515333	0.0646142	2.02349	0.002
Tidal height	1	0.386895	0.0485103	1.51917	0.042
Leaf area	1	0.549254	0.0688674	2.15669	0.002
Shoot density	1	0.498903	0.0625542	1.95898	0.001
Sheath length	1	0.406728	0.050997	1.59705	0.017
Longest leaf length	1	0.4928	0.061789	1.93502	0.004
Meadow	4	1.5408	0.19319	1.51252	0.001
Residual	11	2.80142	0.351252	NA	NA
Total	23	7.97553	1	NA	NA
model formula: adonis2(Bray Curtis ~ Lesion prevalence + Lesion severity + Lesion status + Tidal height + Leaf area + Shoot density + Sheath length + Longest leaf length + Meadow, by = "terms", data = df)

## Sheet: E
	Df	SumOfSqs	R2	F	Pr(>F)
Lesion prevalence	1	2.01062	0.107882	9.8986	0.001
Lesion severity	1	0.264583	0.0141965	1.30258	0.183
Lesion status	1	0.555576	0.0298101	2.73519	0.005
Tidal height	1	0.281041	0.0150796	1.38361	0.155
Leaf area	1	1.75778	0.0943159	8.65383	0.001
Shoot density	1	1.04666	0.0561599	5.15288	0.001
Sheath length	1	0.560425	0.0300703	2.75906	0.003
Longest leaf length	1	0.454821	0.024404	2.23916	0.016
Meadow	5	3.58079	0.192132	3.52576	0.001
Residual	40	8.12486	0.43595	NA	NA
Total	53	18.6371	1	NA	NA
model formula: adonis2(Bray Curtis ~ Lesion prevalence + Lesion severity + Lesion status + Tidal height + Leaf area + Shoot density + Sheath length + Longest leaf length + Meadow, by = "terms", data = df)

## Sheet: F
	Df	SumOfSqs	R2	F	Pr(>F)
Lesion prevalence	1	1.14047	0.088922	4.79261	0.001
Lesion severity	1	0.579572	0.0451891	2.43555	0.001
Lesion status	1	0.417106	0.0325216	1.75281	0.014
Tidal height	1	0.320847	0.0250163	1.3483	0.096
Leaf area	1	0.485755	0.0378742	2.04129	0.006
Shoot density	1	0.324192	0.0252772	1.36236	0.08
Sheath length	1	0.692713	0.0540106	2.911	0.001
Longest leaf length	1	0.364613	0.0284287	1.53222	0.036
Meadow	4	2.0752	0.161803	2.18016	0.001
Residual	27	6.42503	0.500958	NA	NA
Total	39	12.8255	1	NA	NA
model formula: adonis2(Bray Curtis ~ Lesion prevalence + Lesion severity + Lesion status + Tidal height + Leaf area + Shoot density + Sheath length + Longest leaf length + Meadow, by = "terms", data = df)
