# Supplementary material for: Predictable Changes in Eelgrass Microbiomes with Increasing Wasting Disease Prevalence across 23° Latitude in the Northeastern Pacific
Source: mSystems. 2022 Jul 20;7(4):e00224-22. doi: 10.1128/msystems.00224-22 (PMC9426469; doi:10.1128/msystems.00224-22)
Supplement: TABLE S4 [file msystems.00224-22-s0004.xlsx]

## Sheet: A
	df	F	p-value
Lesion severity	1	1.656	0.2
Lesion status	1	0.134	0.715
Tidal height	1	1.776	0.184
Shoot density	1	0	0.984
Sheath length	1	0.024	0.877
Region	5	2.829	0.017
SST	1	0.942	0.333
Approximate significance of smooth terms:
	edf	Ref.df	F	p-value
s(Lesion prevalence)	2.849	2.849	2.264	0.118
model formula: gamm(Richness ~ s(Lesion prevalence) + Lesion severity + Lesion status + Tidal height + Shoot density + Sheath length + Region + SST,
random = list(Meadow =~ 1), family = nb(), data = df)

## Sheet: B
	df	F	p-value
Lesion severity	1	1.647	0.201
Lesion status	1	0.001	0.982
Tidal height	1	1.053	0.306
Shoot density	1	0.053	0.819
Sheath length	1	0.565	0.453
Region	5	1.947	0.088
SST	1	0.296	0.587
Approximate significance of smooth terms:
	edf	Ref.df	F	p-value
s(Lesion prevalence)	3.865	3.865	3.328	0.012
model formula: gamm(Shannon ~ s(Lesion prevalence) + Lesion severity + Lesion status + Tidal height + Shoot density + Sheath length + Region + SST,
random = list(Meadow =~ 1), data = df)

## Sheet: C
	df	F	p-value
Lesion prevalence	1	0.969	0.326
Lesion severity	1	3.386	0.067
Tissue type	1	0.084	0.772
Tidal height	1	5.42	0.021
Shoot density	1	0.306	0.581
Region	5	2.172	0.058
SST	1	0.364	0.547
Approximate significance of smooth terms:
	edf	Ref.df	F	p-value
s(Sheath length)	1.554	1.554	0.466	0.45
gamm(Richness ~ Lesion prevalence + Lesion severity + Tissue type + Tidal height + Shoot density + s(Sheath length) + Region + SST,
random = list(Meadow =~ 1),family = nb(), data = df)

## Sheet: D
	df	F	p-value
Lesion severity	1	0.145	0.704
Tissue type	1	0.016	0.898
Tidal height	1	4.342	0.038
Shoot density	1	0.048	0.828
Region	5	1.771	0.12
SST	1	0.257	0.613
Lesion severity:Region	5	0.922	0.468
	edf	Ref.df	F	p-value
s(Lesion prevalence)	2.817	2.817	1.3	0.231
s(Sheath length)	2.077	2.077	1.73	0.153
model formula: gamm(Shannon ~ s(Lesion prevalence) + Lesion severity + Tissue type + Tidal height + Shoot density + s(Sheath length) + Region*Lesion severity + SST,
random = list(Meadow =~ 1), data = df)

## Sheet: E
	numDF	denDF	F-value	p-value
(Intercept)	1	47	403.779	0
Lesion prevalence	1	13	1.302	0.274
Lesion severity	1	13	11.133	0.005
Shoot density	1	13	0.862	0.37
Sheath length	1	13	28.812	0
Region	5	13	0.932	0.492
SST	1	13	0.115	0.74
model formula: lme(Richness ~ Lesion prevalence + Lesion severity + Shoot density + Sheath length + Region + SST,
random = ~1 | Meadow, method = "REML", data = df, weights = vf)
vf = varComb(varExp(form=~Lesion severity), varExp(form=~SST))

## Sheet: F
	numDF	denDF	F-value	p-value
(Intercept)	1	47	3889.3	0
Lesion prevalence	1	13	0.288	0.601
Lesion severity	1	13	4.994	0.044
Shoot density	1	13	0.339	0.57
Sheath length	1	13	26.13	0
Region	5	13	1.508	0.254
SST	1	13	2.045	0.176
model formula: lme(Shannon ~ Lesion prevalence + Lesion severity + Shoot density + Sheath length + Region + SST,
random = ~1 | Meadow, method = "REML", data = df, weights = vf)
vf <- varComb(varExp(form=~Lesion severity), varExp(form=~SST))
