# Supplementary material for: Predictable Changes in Eelgrass Microbiomes with Increasing Wasting Disease Prevalence across 23° Latitude in the Northeastern Pacific
Source: mSystems. 2022 Jul 20;7(4):e00224-22. doi: 10.1128/msystems.00224-22 (PMC9426469; doi:10.1128/msystems.00224-22)
Supplement: TABLE S5 [file msystems.00224-22-s0005.xlsx]

## Sheet: A
Importance	Class	Order	Family	correlation	p
0.0503381	Gammaproteobacteria	Cellvibrionales	Cellvibrionaceae	0.152	0.0169
0.048933	Gammaproteobacteria	Alteromonadales	Colwelliaceae	0.255	4.71e-05
0.0370126	Gammaproteobacteria	Granulosicoccales	Granulosicoccaceae	0.291	3.2e-06
0.0366197	Alphaproteobacteria	Rhizobiales	Stappiaceae	-0.18	0.00443
0.0303374	Bacteroidia	Chitinophagales	Saprospiraceae	-0.16	0.0116
0.0303222	Alphaproteobacteria	Caulobacterales	Hyphomonadaceae	0.3	1.5e-06
0.0252564	Gammaproteobacteria	Burkholderiales	Methylophilaceae	-0.002	0.978
0.024507	Bacteroidia	Cytophagales	Amoebophilaceae	-0.204	0.00121
0.0198513	Bacteroidia	Flavobacteriales	Flavobacteriaceae	0.123	0.0529
0.0198495	Alphaproteobacteria	Rickettsiales	Rickettsiaceae	-0.114	0.0725

## Sheet: B
Importance	Class	Order	Family	correlation	p
0.0503381	Gammaproteobacteria	Cellvibrionales	Cellvibrionaceae	0.334	0.000203
0.048933	Gammaproteobacteria	Alteromonadales	Colwelliaceae	0.156	0.0904
0.0370126	Gammaproteobacteria	Granulosicoccales	Granulosicoccaceae	0.307	0.00069
0.0366197	Alphaproteobacteria	Rhizobiales	Stappiaceae	-0.185	0.0444
0.0303374	Bacteroidia	Chitinophagales	Saprospiraceae	-0.156	0.0911
0.0303222	Alphaproteobacteria	Caulobacterales	Hyphomonadaceae	0.421	1.92e-06
0.0252564	Gammaproteobacteria	Burkholderiales	Methylophilaceae	-0.312	0.000542
0.024507	Bacteroidia	Cytophagales	Amoebophilaceae	-0.234	0.0106
0.0198513	Bacteroidia	Flavobacteriales	Flavobacteriaceae	0.16	0.0823
0.0198495	Alphaproteobacteria	Rickettsiales	Rickettsiaceae	-0.032	0.727

## Sheet: C
Importance	Class	Order	Family	correlation	p
0.0503381	Gammaproteobacteria	Cellvibrionales	Cellvibrionaceae	0.116	0.192
0.048933	Gammaproteobacteria	Alteromonadales	Colwelliaceae	0.382	8.08e-06
0.0370126	Gammaproteobacteria	Granulosicoccales	Granulosicoccaceae	0.274	0.00166
0.0366197	Alphaproteobacteria	Rhizobiales	Stappiaceae	-0.174	0.0487
0.0303374	Bacteroidia	Chitinophagales	Saprospiraceae	-0.157	0.0749
0.0303222	Alphaproteobacteria	Caulobacterales	Hyphomonadaceae	0.188	0.0331
0.0252564	Gammaproteobacteria	Burkholderiales	Methylophilaceae	0.157	0.0748
0.024507	Bacteroidia	Cytophagales	Amoebophilaceae	-0.166	0.0599
0.0198513	Bacteroidia	Flavobacteriales	Flavobacteriaceae	0.085	0.337
0.0198495	Alphaproteobacteria	Rickettsiales	Rickettsiaceae	-0.208	0.0181
