# Supplementary material for: Predictable Changes in Eelgrass Microbiomes with Increasing Wasting Disease Prevalence across 23° Latitude in the Northeastern Pacific
Source: mSystems. 2022 Jul 20;7(4):e00224-22. doi: 10.1128/msystems.00224-22 (PMC9426469; doi:10.1128/msystems.00224-22)
Supplement: TABLE S6 [file msystems.00224-22-s0006.xlsx]

## Sheet: A
Importance	Phylum	Class	Order	Family	correlation	p
0.1624	Cyanobacteria	Cyanobacteriia	Leptolyngbyales	Leptolyngbyaceae	0.469	3.62e-13
0.0547	Cyanobacteria	Cyanobacteriia	Phormidesmiales	Phormidesmiaceae	0.597	3.52e-22
0.0188	Cyanobacteria	Cyanobacteriia	Cyanobacteriales	Xenococcaceae	0.399	1.26e-09
0.0157	Proteobacteria	Gammaproteobacteria	Alteromonadales	Colwelliaceae	-0.061	0.376
0.0138	Bacteroidota	Bacteroidia	Chitinophagales	Saprospiraceae	0.176	0.00961
0.0113	Proteobacteria	Gammaproteobacteria	Thiotrichales	Thiotrichaceae	0.286	2.08e-05
0.0102	Bacteroidota	Bacteroidia	Chitinophagales	Chitinophagaceae	-0.092	0.179
0.0099	Bacteroidota	Bacteroidia	Cytophagales	Amoebophilaceae	-0.243	0.000332
0.0092	Bacteroidota	Bacteroidia	Flavobacteriales	Flavobacteriaceae	-0.255	0.000152
0.0076	Proteobacteria	Gammaproteobacteria	Alteromonadales	Alteromonadaceae	-0.2	0.00325

## Sheet: B
Importance	Phylum	Class	Order	Family	correlation	p
0.1624	Cyanobacteria	Cyanobacteriia	Leptolyngbyales	Leptolyngbyaceae	0.554	7.11e-10
0.0547	Cyanobacteria	Cyanobacteriia	Phormidesmiales	Phormidesmiaceae	0.61	3.74e-12
0.0188	Cyanobacteria	Cyanobacteriia	Cyanobacteriales	Xenococcaceae	0.343	0.000325
0.0157	Proteobacteria	Gammaproteobacteria	Alteromonadales	Colwelliaceae	-0.081	0.409
0.0138	Bacteroidota	Bacteroidia	Chitinophagales	Saprospiraceae	0.203	0.0373
0.0113	Proteobacteria	Gammaproteobacteria	Thiotrichales	Thiotrichaceae	0.26	0.00707
0.0102	Bacteroidota	Bacteroidia	Chitinophagales	Chitinophagaceae	-0.099	0.313
0.0099	Bacteroidota	Bacteroidia	Cytophagales	Amoebophilaceae	-0.165	0.091
0.0092	Bacteroidota	Bacteroidia	Flavobacteriales	Flavobacteriaceae	-0.244	0.0116
0.0076	Proteobacteria	Gammaproteobacteria	Alteromonadales	Alteromonadaceae	-0.176	0.071

## Sheet: C
Importance	Phylum	Class	Order	Family	correlation	p
0.1624	Cyanobacteria	Cyanobacteriia	Leptolyngbyales	Leptolyngbyaceae	0.566	1.42e-10
0.0547	Cyanobacteria	Cyanobacteriia	Phormidesmiales	Phormidesmiaceae	0.618	7.87e-13
0.0188	Cyanobacteria	Cyanobacteriia	Cyanobacteriales	Xenococcaceae	0.49	6.58e-08
0.0157	Proteobacteria	Gammaproteobacteria	Alteromonadales	Colwelliaceae	-0.041	0.671
0.0138	Bacteroidota	Bacteroidia	Chitinophagales	Saprospiraceae	0.143	0.138
0.0113	Proteobacteria	Gammaproteobacteria	Thiotrichales	Thiotrichaceae	0.325	0.000569
0.0102	Bacteroidota	Bacteroidia	Chitinophagales	Chitinophagaceae	-0.088	0.365
0.0099	Bacteroidota	Bacteroidia	Cytophagales	Amoebophilaceae	-0.365	9.66e-05
0.0092	Bacteroidota	Bacteroidia	Flavobacteriales	Flavobacteriaceae	-0.265	0.00542
0.0076	Proteobacteria	Gammaproteobacteria	Alteromonadales	Alteromonadaceae	-0.227	0.0175
