# Supplementary material for: Predictable Changes in Eelgrass Microbiomes with Increasing Wasting Disease Prevalence across 23° Latitude in the Northeastern Pacific
Source: mSystems. 2022 Jul 20;7(4):e00224-22. doi: 10.1128/msystems.00224-22 (PMC9426469; doi:10.1128/msystems.00224-22)
Supplement: TABLE S7 [file msystems.00224-22-s0007.xlsx]

## Sheet: A
Log2 fold change	lfcSE	Adjusted p-value	Phylum	Class	Order	Family	Genus
6.92	0.59	0	Proteobacteria	Gammaproteobacteria	Cellvibrionales	Cellvibrionaceae	Unclassified
7.84	0.67	0	Proteobacteria	Gammaproteobacteria	Cellvibrionales	Cellvibrionaceae	Unclassified
6.31	0.55	0	Proteobacteria	Gammaproteobacteria	Cellvibrionales	Cellvibrionaceae	Unclassified
6.14	0.65	0	Proteobacteria	Gammaproteobacteria	Cellvibrionales	Cellvibrionaceae	Unclassified
5.19	0.6	0	Bacteroidota	Bacteroidia	Cytophagales	Cyclobacteriaceae	Marinoscillum
5.19	0.66	0	Proteobacteria	Gammaproteobacteria	Oceanospirillales	Marinomonadaceae	Marinomonas
5.2	0.68	0	Proteobacteria	Gammaproteobacteria	Oceanospirillales	Marinomonadaceae	Marinomonas
3.9	0.54	0	Proteobacteria	Gammaproteobacteria	Alteromonadales	Colwelliaceae	Colwellia
5.06	0.71	0	Bacteroidota	Bacteroidia	Cytophagales	Cyclobacteriaceae	Marinoscillum
3.25	0.54	0	Proteobacteria	Alphaproteobacteria	Caulobacterales	Hyphomonadaceae	Hirschia
3.76	0.66	0	Proteobacteria	Gammaproteobacteria	Oceanospirillales	Marinomonadaceae	Marinomonas
3.22	0.58	0	Proteobacteria	Gammaproteobacteria	Alteromonadales	Colwelliaceae	Colwellia
3.16	0.6	0	Proteobacteria	Gammaproteobacteria	Alteromonadales	Colwelliaceae	Colwellia
3.29	0.63	0	Proteobacteria	Gammaproteobacteria	Alteromonadales	Colwelliaceae	Colwellia
-2.47	0.49	0	Planctomycetota	Planctomycetes	Pirellulales	Pirellulaceae	Blastopirellula
3.53	0.76	0.0004	Proteobacteria	Alphaproteobacteria	Rhodobacterales	Rhodobacteraceae	Pacificibacter
3.99	0.87	0.0005	Bacteroidota	Bacteroidia	Cytophagales	Cyclobacteriaceae	Marinoscillum
3.71	0.81	0.0005	Proteobacteria	Gammaproteobacteria	Oceanospirillales	Marinomonadaceae	Marinomonas
3.69	0.82	0.0006	Proteobacteria	Alphaproteobacteria	Rhodobacterales	Rhodobacteraceae	Pacificibacter
1.97	0.44	0.0006	Proteobacteria	Gammaproteobacteria	Cellvibrionales	Cellvibrionaceae	Unclassified
3.13	0.81	0.0104	Bacteroidota	Bacteroidia	Cytophagales	Cyclobacteriaceae	Marinoscillum
4.22	1.1	0.0106	Bacteroidota	Bacteroidia	Cytophagales	Cyclobacteriaceae	Reichenbachiella
2.06	0.55	0.0139	Proteobacteria	Gammaproteobacteria	Cellvibrionales	Porticoccaceae	C1-B045
2.11	0.57	0.0147	Bacteroidota	Bacteroidia	Flavobacteriales	Flavobacteriaceae	Maribacter
3.28	0.9	0.0191	Proteobacteria	Gammaproteobacteria	Alteromonadales	Alteromonadaceae	Paraglaciecola
2.11	0.58	0.0191	Proteobacteria	Gammaproteobacteria	Cellvibrionales	Cellvibrionaceae	Candidatus_Endobugula
2.12	0.58	0.0198	Proteobacteria	Gammaproteobacteria	Cellvibrionales	Porticoccaceae	C1-B045
2.73	0.75	0.02	Proteobacteria	Gammaproteobacteria	Alteromonadales	Pseudoalteromonadaceae	Pseudoalteromonas
2.16	0.61	0.0237	Bacteroidota	Bacteroidia	Flavobacteriales	Flavobacteriaceae	Maribacter
-1.92	0.54	0.0237	Bacteroidota	Bacteroidia	Flavobacteriales	Flavobacteriaceae	Polaribacter
-1.79	0.5	0.0237	Proteobacteria	Gammaproteobacteria	Granulosicoccales	Granulosicoccaceae	Granulosicoccus
3.1	0.88	0.0246	Proteobacteria	Alphaproteobacteria	Rhizobiales	Rhizobiaceae	Unclassified
2.5	0.72	0.0287	Verrucomicrobiota	Verrucomicrobiae	Opitutales	Puniceicoccaceae	Pelagicoccus
1.79	0.52	0.0287	Bacteroidota	Bacteroidia	Flavobacteriales	Flavobacteriaceae	Maribacter
1.48	0.43	0.0287	Proteobacteria	Gammaproteobacteria	Cellvibrionales	Cellvibrionaceae	Unclassified
1.76	0.51	0.0299	Bacteroidota	Bacteroidia	Flavobacteriales	Flavobacteriaceae	Maribacter
2.38	0.69	0.0299	Proteobacteria	Gammaproteobacteria	Thiotrichales	Thiotrichaceae	Leucothrix
2.51	0.74	0.032	Bacteroidota	Bacteroidia	Flavobacteriales	Flavobacteriaceae	Maribacter
1.38	0.41	0.032	Proteobacteria	Alphaproteobacteria	Rhodobacterales	Rhodobacteraceae	Yoonia-Loktanella
1.42	0.42	0.0329	Proteobacteria	Alphaproteobacteria	Rhodobacterales	Rhodobacteraceae	Yoonia-Loktanella
1.93	0.57	0.0356	Bacteroidota	Bacteroidia	Flavobacteriales	Flavobacteriaceae	Maribacter
2.8	0.84	0.0395	Proteobacteria	Alphaproteobacteria	Rhizobiales	Rhizobiaceae	Unclassified
2.46	0.76	0.0491	Verrucomicrobiota	Verrucomicrobiae	Opitutales	Puniceicoccaceae	Pelagicoccus

## Sheet: B
Log2 fold change	lfcSE	Adjusted p-value	Phylum	Class	Order	Family
2.65	0.2	0	Proteobacteria	Gammaproteobacteria	Cellvibrionales	Cellvibrionaceae
3.47	0.32	0	Proteobacteria	Gammaproteobacteria	Oceanospirillales	Marinomonadaceae
1.95	0.25	0	Proteobacteria	Gammaproteobacteria	Alteromonadales	Colwelliaceae
1.19	0.16	0	Bacteroidota	Bacteroidia	Cytophagales	Cyclobacteriaceae
1.8	0.29	0	Proteobacteria	Gammaproteobacteria	Cellvibrionales	Porticoccaceae
0.77	0.17	0.0001	Proteobacteria	Gammaproteobacteria	Alteromonadales	Alteromonadaceae
-1.31	0.31	0.0006	Proteobacteria	Gammaproteobacteria	Nitrosococcales	Methylophagaceae
0.83	0.22	0.0045	Verrucomicrobiota	Verrucomicrobiae	Opitutales	Puniceicoccaceae
0.87	0.24	0.0071	Proteobacteria	Gammaproteobacteria	Thiotrichales	Thiotrichaceae
0.28	0.08	0.0078	Bacteroidota	Bacteroidia	Flavobacteriales	Flavobacteriaceae
0.43	0.12	0.0078	Proteobacteria	Alphaproteobacteria	Caulobacterales	Hyphomonadaceae
0.62	0.18	0.0089	Proteobacteria	Gammaproteobacteria	Oceanospirillales	Nitrincolaceae
0.58	0.17	0.0118	Proteobacteria	Alphaproteobacteria	Micavibrionales	Micavibrionaceae
-0.64	0.21	0.0269	Proteobacteria	Gammaproteobacteria	Burkholderiales	Methylophilaceae
1.61	0.52	0.0269	Proteobacteria	Alphaproteobacteria	Kordiimonadales	Kordiimonadaceae
0.33	0.11	0.0285	Proteobacteria	Alphaproteobacteria	Rhizobiales	Rhizobiaceae
0.73	0.24	0.0299	Bacteroidota	Bacteroidia	Cytophagales	Flammeovirgaceae
-0.5	0.17	0.0318	Bacteroidota	Bacteroidia	Flavobacteriales	Crocinitomicaceae
-0.42	0.14	0.0338	Planctomycetota	Planctomycetes	Planctomycetales	Rubinisphaeraceae
-0.36	0.13	0.0412	Planctomycetota	Planctomycetes	Pirellulales	Pirellulaceae
0.86	0.3	0.0416	Proteobacteria	Gammaproteobacteria	Alteromonadales	Pseudoalteromonadaceae
