# Supplementary material for: Predictable Changes in Eelgrass Microbiomes with Increasing Wasting Disease Prevalence across 23° Latitude in the Northeastern Pacific
Source: mSystems. 2022 Jul 20;7(4):e00224-22. doi: 10.1128/msystems.00224-22 (PMC9426469; doi:10.1128/msystems.00224-22)
Supplement: TABLE S8 [file msystems.00224-22-s0008.xlsx]

## Sheet: Sheet1
Log2 fold change	lfcSE	Adjusted p-value	Phylum	Class	Order	Family
0.8	0.16	0.0002	Proteobacteria	Gammaproteobacteria	Cellvibrionales	Cellvibrionaceae
-0.91	0.19	0.0003	Proteobacteria	Gammaproteobacteria	Burkholderiales	Methylophilaceae
0.51	0.14	0.0097	Actinobacteriota	Acidimicrobiia	Microtrichales	Ilumatobacteraceae
-1.21	0.34	0.0124	Proteobacteria	Gammaproteobacteria	Nitrosococcales	Methylophagaceae
-0.65	0.19	0.0161	Bacteroidota	Bacteroidia	Flavobacteriales	Crocinitomicaceae
1.17	0.34	0.0161	Bacteroidota	Bacteroidia	Chitinophagales	Chitinophagaceae
